# Supplementary material for: The Interplay of Epigenetic, Genetic, and Traditional Risk Factors on Blood Pressure: Findings from the Health and Retirement Study
Source: Genes (Basel). 2022 Oct 27;13(11):1959. doi: 10.3390/genes13111959 (PMC9689874; doi:10.3390/genes13111959)
Supplement: Supplementary file 1 [file genes-13-01959-s001.zip]

Archive with 1 entries (1 files):
- genes-1892878-supplementary.pdf
